# Supplementary material for: Study protocol for a randomized controlled trial: Qiliqiangxin in heart failUre: assESsment of reduction in morTality (QUEST)
Source: BMC Complement Med Ther. 2020 Feb 5;20:38. doi: 10.1186/s12906-020-2821-0 (PMC7076750; doi:10.1186/s12906-020-2821-0)
Supplement: Supplementary file 3 — Additional file 3. Informed consent form. [file 12906_2020_2821_MOESM3_ESM.zip]

Archive with 2 entries (2 files):
- Appendix 3 - Informed Consent Form (CN)R4.doc
- Appendix 3 - Informed Consent Form (ENG)R4.docx
